# Supplementary material for: Effect of different doses of nitrogen fertilization on bioactive compounds and antioxidant activity of brown rice
Source: Front Nutr. 2023 Feb 3;10:1071874. doi: 10.3389/fnut.2023.1071874 (PMC9936061; doi:10.3389/fnut.2023.1071874)
Supplement: Supplementary file 1 [file Table_1.XLSX]

## Sheet: phenolic acid
brown rice	TOTAL	2018year	2019	2020	2020	2020	M	SD			white rice	TOTAL	2018year	2019	2020	2020	2020	M	SD
N0P0K0	0	223.614	221.204	219.179	221.332	206.006	218.267	7.03162			N0P0K0	0	114.648	111.799	118.402	114.949	112.345	114.429	2.61539
N0	1	266.406	241.812	254.279	254.166	246.504	252.633	9.34631			N0	1	139.065	141.799	138.402	139.755	130.815	137.967	4.19584
N160	2	273.493	281.83	260.57	271.964	275.082	272.588	7.70161			N160	2	143.896	149.318	146.812	151.675	138.582	146.057	5.08194
N210	3	285.164	266.406	298.504	283.358	314.696	289.626	18.0672			N210	3	145.147	144.726	148.233	144.035	139.895	144.407	2.99109
N260	4	313.51	311.843	301.838	309.064	309.345	309.12	4.4655			N260	4	146.81	141.821	148.477	145.703	140.12	144.586	3.49727
N315	5	328.933	377.288	311.843	339.355	312.279	333.94	26.8837			N315	5	143.479	147.648	144.313	145.147	136.275	143.372	4.26332
N420	6	346.024	357.279	316.011	339.772	339.772	339.772	15.0845			N420	6	138.477	138.477	136.393	137.783	128.96	136.018	4.03612
	Free	2018	2019	2020	2020	2020	M	SD				Free	2018	2019	2020	2020	2020	M	SD
N0P0K0	0	83.0098	84.2232	83.5618	81.2649	71.3008	80.6721	5.35253			N0P0K0	0	53.4623	56.7247	50.6129	53.6	57.1872	54.3174	2.69259
N0	1	82.6945	90.5807	87.2706	86.8486	81.1413	85.7072	3.78886			N0	1	54.971	49.9652	52.7875	56.0163	50.5156	52.8511	2.65985
N160	2	87.7003	95.4588	83.7398	89.9663	86.234	88.6199	4.4423			N160	2	54.7735	55.5865	56.2137	65.2962	56.0639	57.5868	4.34611
N210	3	112.427	118.293	113.194	121.305	138.265	120.697	10.4816			N210	3	63.252	62.6597	54.9942	60.0232	63.0451	60.7949	3.49364
N260	4	126.283	127.05	114.425	121.586	114.65	120.799	6.087			N260	4	68.6295	63.5424	67.7584	65.784	63.9163	65.9261	2.25871
N315	5	95.2149	91.5447	96.7712	94.5103	75.1105	90.6303	8.88093			N315	5	67.6074	65.1103	67.5958	68.8153	65.4639	66.9186	1.57454
N420	6	109.93	114.03	119.129	111.363	119.129	114.716	4.28843			N420	6	64.3322	70.7666	61.8351	67.8513	71.0466	67.1663	4.02933
	BOUND	2018	2019	2020	2020	2020	M	SD				BOUND	2018	2019	2020	2020	2020	M	SD
N0P0K0	0	126.003	124.67	123.55	124.741	134.705	126.734	4.53995			N0P0K0	0	61.1855	55.0742	67.7889	61.3495	55.158	60.1112	5.28062
N0	1	171.191	150.267	157.507	159.655	165.363	160.797	7.93544			N0	1	84.0938	91.8338	85.6143	83.7389	80.2998	85.1161	4.22829
N160	2	190.798	191.249	173.3	185.115	188.848	185.862	7.42745			N160	2	89.1228	93.731	85.5983	86.3791	82.5185	87.4699	4.21729
N210	3	197.464	170.947	187.268	193.392	176.432	185.1	11.1999			N210	3	81.8948	82.0659	87.2391	84.012	76.8498	82.4123	3.78108
N260	4	201.083	193.55	188.644	187.759	194.695	193.146	5.35812			N260	4	58.1804	98.2784	80.7188	79.9187	76.2039	78.66	14.2842
N315	5	202.65	250.238	197.418	217.769	237.168	221.049	22.4697			N315	5	75.872	82.5376	76.7173	76.3315	70.8107	76.4538	4.16172
N420	6	236.094	243.249	196.882	228.408	220.643	225.055	17.8697			N420	6	74.1451	67.7107	74.5579	69.9312	57.9137	68.8517	6.7581

## Sheet: flavone
brown	Total	2018	2019	2020	M	SD						white	Total	2018	2019	2020	M	SD
N0P0K0	0	94.4501	130.211	123.236	115.966	18.9565						N0P0K0	0	65.7	68.176	75.0991	69.6584	4.87177
N0	1	138.391	141.336	113.151	130.96	15.4926						N0	1	72.6108	76.5532	73.176	74.1133	2.1318
N160	2	162.49	191.648	165.903	173.347	15.9407						N160	2	130.443	124.732	119.02	124.732	5.71129
N210	3	243.895	232.032	205.939	227.289	19.4176						N210	3	85.4882	99.9508	92.7195	92.7195	7.23129
N260	4	278.726	300.517	328.702	302.648	25.0558						N260	4	62.4188	96.9612	86.9612	82.1137	17.7741
N315	5	212.85	199.472	180.542	197.622	16.233						N315	5	65.7	81.8536	75.0991	74.2176	8.11283
N420	6	152.021	148.548	147.791	149.453	2.25589						N420	6	66.2692	66.1444	76.6513	69.6883	6.03044
	Free	2018	2019	2019	2020	2020	2020	M	SD				Free	2018	2019	2019	2020	2020	2020	M	SD
N0P0K0	0	42.1739	58.1418	55.0272	51.7809	48.4645	46.5292	50.3529	5.82475			N0P0K0	0	23.1588	19.3117	21.4191	19.4644	22.3695	19.2441	20.8279	1.72194
N0	1	51.6143	52.0353	57.7901	41.8303	55.5192	53.3159	52.0175	5.49933			N0	1	24.3405	25.2442	20.7712	25.7853	22.1382	16.4463	22.4543	3.50615
N160	2	58.7413	53.3159	49.5419	56.1082	59.856	66.514	57.3462	5.84768			N160	2	29.8778	29.302	29.1667	22.3549	26.623	31.7474	28.1786	3.29232
N210	3	74.9062	69.2321	66.8455	76.1017	72.9494	85.493	74.2547	6.51093			N210	3	29.9629	32.8261	28.3835	26.887	28.2264	22.909	28.1992	3.29429
N260	4	77.9887	74.2692	73.353	72.0659	79.7055	68.8111	74.3655	3.97032			N260	4	31.2009	30.6501	32.2699	27.1706	34.7742	26.9634	30.5048	3.01688
N315	5	76.5052	63.6649	68.5384	60.6675	71.9721	68.6497	68.333	5.66959			N315	5	31.37	28.8416	24.9804	28.2941	31.8859	22.6549	28.0045	3.60389
N420	6	66.7583	63.6387	61.911	55.9773	60.2312	69.6662	63.0305	4.84016			N420	6	28.1193	26.478	31.5609	25.4897	26.5576	31.3885	28.2657	2.62492
	Bound	2018	2019	2019	2020	2020	2020	M	SD				Bound	2018	2019	2019	2020	2020	2020	M	SD
N0P0K0	0	62.2762	62.0692	68.2084	64.1846	66.2592	68.9253	65.3205	2.94431			N0P0K0	0	41.3595	42.9317	47.3279	43.8731	45.0904	45.2628	44.3076	2.06983
N0	1	86.7771	89.3008	75.3612	76.5612	85.8169	59.8355	78.9421	10.95			N0	1	59.452	57.2415	41.7569	63.1464	60.1069	43.9319	54.2726	9.07742
N160	2	103.749	138.332	116.361	106.382	131.792	99.3892	116.001	15.917			N160	2	100.565	99.7316	99.8536	108.088	108.109	107.273	103.937	4.27762
N210	3	168.989	152.8	139.093	167.793	159.083	120.446	151.367	18.7014			N210	3	59.5253	67.1246	64.336	58.6012	67.7243	69.8105	64.5203	4.58376
N260	4	200.738	216.248	215.349	206.661	210.812	219.891	211.616	7.03419			N260	4	60.3953	66.3111	54.6913	62.1166	63.5916	59.9978	61.184	3.92778
N315	5	136.344	135.808	112.004	152.182	127.5	111.893	129.289	15.6267			N315	5	44.33	43.012	40.1188	41.4059	49.9677	48.4442	44.5464	3.91029
N420	6	85.2628	84.9091	85.8796	96.0438	88.3166	78.1244	86.4227	5.81284			N420	6	38.1499	39.6665	33.2695	35.7795	35.5869	40.1123	37.0941	2.66341

## Sheet: phytosterol
brown	sitosterol	2018	2019	2019	2020	2020	2020	M	SD			brown	stigmasterol	2018	2019	2019	2020	2020	2020	M	SD
N0P0K0	0	125.217	127.396	125.141	137.369	139.533	127.32	130.329	6.40289			N0P0K0	0	106.424	116.395	116.62	127.427	115.307	117.526	116.617	6.68321
N0	1	147.238	149.39	159.888	151.788	153.935	162.024	154.044	5.84643			N0	1	115.335	137.617	138.085	138.717	125.438	127.457	130.442	9.38669
N160	2	162.893	165.026	148.281	179.755	181.867	150.432	164.709	14.1272			N160	2	118.036	141.072	141.579	142.139	128.508	130.468	133.634	9.69931
N210	3	175.527	177.644	159.393	193.968	196.062	161.531	177.354	15.5074			N210	3	123.892	148.562	149.155	149.56	135.166	136.995	140.555	10.378
N260	4	157.303	159.443	143.364	173.466	175.586	145.521	159.114	13.5169			N260	4	111.549	132.775	133.187	133.919	121.133	123.237	125.967	8.94893
N315	5	140.682	142.843	128.744	154.768	156.911	130.919	142.478	11.704			N315	5	100.29	118.376	118.623	119.654	108.334	110.69	112.661	7.65173
N420	6	138.894	141.056	127.171	152.755	154.901	129.348	140.687	11.509			N420	6	99.0788	116.826	117.055	118.119	106.956	109.339	111.229	7.51261
white	sitosterol	2018	2019	2019	2020	2020	2020	M	SD			white	stigmasterol	2018	2019	2019	2020	2020	2020	M	SD
N0P0K0	0	80.5435	67.4664	66.2925	71.3589	71.7183	74.9827	72.0604	5.20549			N0P0K0	0	47.343	43.918	42.4321	46.9124	46.9124	48.343	45.9768	2.28123
N0	1	138.356	105.615	125.928	124.031	113.651	140.438	124.67	13.5827			N0	1	102.507	106.93	106.232	102.766	95.5795	96.4091	101.738	4.79864
N160	2	143.653	109.461	141.392	128.857	117.878	157.411	133.109	17.7745			N160	2	98.558	102.6	101.848	98.7678	90.6055	91.4965	97.3127	5.11881
N210	3	113.789	105.972	110.586	101.648	114.044	123.599	111.606	7.56941			N210	3	79.3075	73.8478	72.7361	79.2765	85.8132	86.7635	79.6241	5.83621
N260	4	102.632	79.6763	99.0772	91.4831	85.1392	110.967	94.8291	11.6109			N260	4	67.3204	68.3485	67.168	67.1396	51.2609	52.6379	62.3125	8.05139
N315	5	99.7018	77.5488	96.0548	88.8136	82.8007	107.65	92.0949	11.1735			N315	5	52.7839	63.2389	61.9945	52.4213	55.3916	56.7175	57.0913	4.58748
N420	6	66.0058	53.0826	61.2965	58.1139	55.9077	69.4991	60.6509	6.22245			N420	6	51.4412	61.7666	60.5038	51.0618	53.7004	55.0472	55.5869	4.55802
